# Supplementary material for: Synthesis, Characterization, and NH3-SCR Catalytic Performance of Fe-Modified MCM-36 Intercalated with Various Pillars
Source: Molecules. 2023 Jun 24;28(13):4960. doi: 10.3390/molecules28134960 (PMC10343675; doi:10.3390/molecules28134960)
Supplement: Supplementary file 1 [file molecules-28-04960-s001.zip]

Archive with 1 entries (1 files):
- Supplementary_Molecules.pdf
